# Supplementary material for: The Effect of Sex and Obesity on the Gene Expression of Lipid Flippases in Adipose Tissue
Source: J Clin Med. 2022 Jul 4;11(13):3878. doi: 10.3390/jcm11133878 (PMC9267438; doi:10.3390/jcm11133878)
Supplement: Supplementary file 1 [file jcm-11-03878-s001.zip]

Archive with 1 entries (1 files):
- jcm-1745317-supplementary.pdf
